# Supplementary material for: Inhomogeneity Based Characterization of Distribution Patterns on the Plasma Membrane
Source: PLoS Comput Biol. 2016 Sep 7;12(9):e1005095. doi: 10.1371/journal.pcbi.1005095 (PMC5014321; doi:10.1371/journal.pcbi.1005095)
Supplement: S1 File — The folder contains (i) the plugin ‘Quasimodoh_Analysis-1.0.0.jar’ for running QuASIMoDOH using ImageJ/Fiji, (ii) the documentation of the plugin ‘QuASIMoDOH Analysis Documentation.pdf’ and (iii) different datasets in the folder ‘Test Data’. The proteins imaged are indicated. (ZIP) [file pcbi.1005095.s018.zip]

Archive with 12 entries (7 files):
- S1_File/Plugin and documentation/
- S1_File/Plugin and documentation/QuASIMoDOH Analysis Documentation.pdf
- S1_File/Plugin and documentation/Quasimodoh_Analysis-1.0.0.jar
- S1_File/Plugin and documentation/Test Data/
- S1_File/Plugin and documentation/Test Data/GPI distribution analysis/
- S1_File/Plugin and documentation/Test Data/GPI distribution analysis/GPI_PALM_coordinates.txt
- S1_File/Plugin and documentation/Test Data/Na+K+ ATPase distribution analysis/
- S1_File/Plugin and documentation/Test Data/Na+K+ ATPase distribution analysis/Na+K+ ATPase_WF_ROI_BgSubtracted_1.tif
- S1_File/Plugin and documentation/Test Data/Na+K+ ATPase distribution analysis/Na+K+ ATPase_WF_ROI_BgSubtracted_2.tif
- S1_File/Plugin and documentation/Test Data/Na+K+ ATPase distribution analysis/Na+K+ ATPase_WF_ROI_BgSubtracted_3.tif
- S1_File/Plugin and documentation/Test Data/NCT distribution analysis/
- S1_File/Plugin and documentation/Test Data/NCT distribution analysis/NCT_SIM_ROI_BgSubtracted.tif
