# Supplementary material for: Inhomogeneity Based Characterization of Distribution Patterns on the Plasma Membrane
Source: PLoS Comput Biol. 2016 Sep 7;12(9):e1005095. doi: 10.1371/journal.pcbi.1005095 (PMC5014321; doi:10.1371/journal.pcbi.1005095)
Supplement: S1 File — The folder contains (i) the plugin ‘Quasimodoh_Analysis-1.0.0.jar’ for running QuASIMoDOH using ImageJ/Fiji, (ii) the documentation of the plugin ‘QuASIMoDOH Analysis Documentation.pdf’ and (iii) different datasets in the folder ‘Test Data’. The proteins imaged are indicated. (ZIP) [file pcbi.1005095.s018.zip › S1_File/Plugin and documentation/Test Data/GPI distribution analysis/GPI_PALM_coordinates.txt]

X Position	Y Position	Sigma
114.36	174.71	0.01521
125.99	157.81	0.024784
120.7	168.99	0.025988
117.12	165.34	0.028306
122.51	174.84	0.028414
129.19	167.11	0.029936
103.71	187.79	0.030746
113.71	162.61	0.031875
110.79	174.36	0.032255
108.05	176.28	0.03344
101.31	171.99	0.035515
113.88	163.5	0.035583
117.35	172.7	0.035996
126.45	180.87	0.036326
101.58	183.3	0.037826
103.2	186.56	0.038899
118.83	179.9	0.039633
108.11	161.57	0.040206
115.48	177.73	0.042101
106.12	158.78	0.042569
112.03	154.8	0.044335
111.54	179.01	0.045416
100.58	158.54	0.045553
107.74	181.95	0.04787
111.73	181.31	0.048172
120.83	177.36	0.048502
114.79	174.04	0.04888
102.68	166.47	0.050159
111.39	172.01	0.050903
110.57	178.87	0.053253
124.01	180.4	0.054578
110.8	179.57	0.054957
124.2	167.88	0.055222
105.62	177.53	0.055667
96.21	172.43	0.055701
113.53	180.87	0.057375
119.13	184.98	0.057671
117.54	171.92	0.058971
129.85	165.85	0.059408
111.6	162.9	0.059904
111.91	154.62	0.060196
104.02	186.63	0.060502
104.4	163.27	0.061369
123.76	173.91	0.061537
113.23	178.73	0.061919
116.32	178.83	0.062803
111.62	166.35	0.064985
100.03	178.84	0.065025
106.85	163.17	0.065477
107.08	184.72	0.06574
116.51	173.27	0.066395
112.73	165.77	0.067203
119.28	179.83	0.067379
128.91	164.88	0.067502
123.28	174.43	0.06788
106.59	154.33	0.068319
98.918	165.88	0.069058
102.38	183.5	0.070282
116	162.26	0.07204
121.52	175.37	0.07313
111.48	180.16	0.073288
121.87	156.76	0.073937
108.14	166.49	0.074951
106.21	182.89	0.075642
116.91	169.92	0.076257
122.89	174.24	0.078666
129.55	170.54	0.081667
101.48	179.57	0.082595
129.07	175.93	0.082688
125.83	177.61	0.082798
107.83	183.85	0.083164
111.83	162.79	0.08351
124.55	161.3	0.083818
112.65	162.16	0.084521
119.28	179.31	0.084876
124.84	174.77	0.085196
115.81	156.52	0.085509
123.45	176.46	0.086061
115.14	155.68	0.086809
119.76	172.56	0.087248
124.09	174.81	0.088096
103.86	178.56	0.088444
95.498	184.31	0.088804
116.24	169.93	0.088911
108.04	155.11	0.089327
110.93	182.17	0.089486
103.02	178.96	0.092074
118.38	185.94	0.092405
119.63	183.3	0.093361
97.3	162.55	0.093467
109.24	173.62	0.094007
119.92	180.32	0.094194
127.04	183.53	0.094306
127.91	175.22	0.094702
113.6	165.9	0.095658
95.03	178.48	0.095707
103.76	179.64	0.095924
109.29	176.9	0.095949
113.38	162.02	0.096038
125.18	185.74	0.097066
126.47	162.02	0.098767
100.55	184.72	0.099084
117.33	170.94	0.10027
101.45	178.23	0.10082
100.61	184.94	0.10163
96.326	162.18	0.10187
98.949	165.13	0.10233
95.461	178.17	0.10365
99.626	182.4	0.10528
102.58	160.5	0.10557
107.09	158.85	0.10726
102	160.01	0.10797
101.17	178.07	0.10821
125.52	166.19	0.10876
111.36	181.29	0.10994
123.17	168.13	0.11032
124.07	159.5	0.11038
124.66	165.39	0.11056
125.61	180.9	0.11199
124.83	175.4	0.11304
125.88	185.96	0.11373
125.95	165.76	0.1139
107.26	184.31	0.11411
113.16	164.5	0.11416
127.12	163.61	0.11491
110.54	183.26	0.11538
95.3	159.56	0.11752
124.5	184.66	0.11861
125.46	159.94	0.11906
106.67	162.74	0.12023
97.762	169.77	0.12167
108.36	187.38	0.12204
99.185	172.01	0.1236
125.31	166.47	0.12439
110.82	162.6	0.12448
118.09	180.66	0.12501
107.07	164.34	0.12502
102.36	160.54	0.12565
110.34	182.49	0.12619
124.75	161.26	0.1264
113.85	168.83	0.12675
105.09	184.38	0.12829
101	187.45	0.12832
128.68	185.4	0.12835
111.18	154.83	0.12993
110.47	161.22	0.13033
109.07	163.12	0.13195
111.89	182.44	0.1322
104.67	185.62	0.13238
125.84	181.52	0.13254
101.77	155.95	0.13331
124.92	173.88	0.13452
111.81	162.1	0.13559
113.12	157.49	0.13596
106.67	184.99	0.13633
122.25	175.63	0.1372
123.64	162.53	0.13833
113.96	156.82	0.13871
113.21	160.92	0.13991
119.07	160.33	0.14079
126.36	184.05	0.14137
113.08	160.41	0.14152
120.26	176.58	0.14316
98.985	182.58	0.14433
125.81	167.76	0.14598
121.63	168.7	0.14629
112.59	162.14	0.14704
106.53	183.48	0.14713
129.27	162.99	0.14715
112.47	163.43	0.14717
112.65	167.82	0.1472
107.01	175.87	0.14742
113.77	175.04	0.14916
122.72	178.78	0.14924
119.27	181.51	0.15092
96.729	184.04	0.15198
125.33	162.59	0.15228
123.77	164.74	0.15302
118.93	179.6	0.15349
108.59	165.71	0.15405
101.62	159.79	0.15474
107.53	163.39	0.15492
100.44	170.81	0.15495
102.23	171.38	0.15624
95.622	187.85	0.15805
98.324	169.48	0.15918
102.11	161.21	0.15965
109.85	155.79	0.1597
99.81	183.56	0.15989
106.12	165.15	0.15994
115.66	177.07	0.16001
105.57	158.84	0.16031
103.9	180.97	0.16031
101.72	182	0.1623
125.15	155.9	0.16235
124.15	166.35	0.1632
111.07	160.06	0.16331
129.52	163.69	0.16541
114.61	164.59	0.16555
119.61	183.07	0.16591
121.62	165.78	0.16799
122.31	164.71	0.16905
118.5	160.69	0.16951
102.86	156.6	0.16958
122.09	166.77	0.17079
109.66	182.58	0.17128
100.12	158.65	0.17263
100.72	185.57	0.17412
125.87	163.68	0.17449
118.29	163.41	0.17642
96.244	171.13	0.17675
108.61	174.53	0.17677
95.269	158.86	0.177
103.08	177.75	0.17768
101.49	184.07	0.17782
105.71	165.88	0.17954
111.11	168.24	0.17991
123.92	173.14	0.18089
113.5	162.6	0.18119
111.68	157.22	0.18158
113.5	158.06	0.18165
105.26	169.64	0.18188
109.03	178.5	0.18236
109.13	180.98	0.18243
114.76	165.41	0.18333
114.46	160.9	0.18352
128.43	174.59	0.18408
124.52	174.19	0.18495
113.44	163.7	0.18497
96.374	186.68	0.18518
114.33	166.28	0.18582
119.74	163.88	0.18584
96.206	184.15	0.18604
95.166	186.91	0.18669
125.25	163.44	0.18757
125.43	156.04	0.18766
103.3	188.18	0.18818
101.97	154.52	0.18856
101.52	184.94	0.19008
97.918	161.43	0.19039
100.69	177.66	0.19152
116.5	175.54	0.19173
126.05	155.01	0.19255
96.709	172.16	0.19265
117.76	164.43	0.1928
127.35	155	0.19326
126.43	165.64	0.19566
101.83	158.44	0.19581
104.74	178.16	0.19626
100.85	187.89	0.19631
119.06	172.16	0.19648
101.14	175.64	0.1973
115.86	155.72	0.19809
121.9	178.31	0.19946
98.465	180.98	0.20016
112.92	178.17	0.20024
117.82	159.55	0.20034
110.51	172.74	0.20134
114.29	161.85	0.20235
106.64	173.07	0.20251
128.31	163.69	0.20284
96.467	163.34	0.20392
119.33	175.63	0.2047
108.09	154.37	0.20525
119.43	186.1	0.20606
118.13	173.56	0.20651
119.48	156.95	0.20671
95.418	172.47	0.20785
121.9	166.01	0.20792
121.39	176.56	0.2087
102.51	188.58	0.20893
119.53	185.8	0.21273
108.66	182.62	0.21441
122.11	157.43	0.2159
125.56	166.72	0.21631
95.671	173.41	0.21685
111.04	155.8	0.21843
114.81	185.62	0.21995
98.261	182.9	0.22049
95.329	174.36	0.22188
107.83	164.76	0.22209
116.17	168.16	0.22225
104.92	185.96	0.22249
102.26	160.5	0.22255
115.69	168.57	0.2229
116.33	161.91	0.22342
126.19	178.57	0.2254
105.41	184.4	0.22566
120.38	186.7	0.22847
126.16	166.95	0.2293
113.72	162.99	0.23219
97.541	154.46	0.23317
110.72	181.25	0.23402
120.76	180.01	0.23964
121.92	179.06	0.24136
99.662	177.25	0.24359
117.84	186.42	0.24824
116.99	161.74	0.24879
129.86	171.26	0.25046
108.91	154.1	0.2538
108.07	175.11	0.25602
125.06	154.82	0.26837
124.49	158.27	0.2956
